# Supplementary material for: Generation of Primordial Germ Cell-like Cells from iPSCs Derived from Turner Syndrome Patients
Source: Cells. 2021 Nov 10;10(11):3099. doi: 10.3390/cells10113099 (PMC8624672; doi:10.3390/cells10113099)
Supplement: Supplementary file 1 [file cells-10-03099-s001.zip]

Archive with 1 entries (1 files):
- cells-1437958-supplementary.pdf
